# Supplementary material for: Characterization of Proprioceptive System Dynamics in Behaving Drosophila Larvae Using High-Speed Volumetric Microscopy
Source: Curr Biol. Author manuscript; Available in PMC 2020 Mar 18. (PMC6624193; doi:10.1016/j.cub.2019.01.060)
Supplement: 1 [file NIHMS1522499-supplement-1.xlsx]

## Sheet: Sheet1
	Figure 5B
DR/R0 signal changes:	Left D1	Left D2	Left E1	Right D1	Right D2	Right E1
Left D1D2	0.64	0.67	0.6	0.1	-0.08	0.35
inter-cell distance
Right D1D2	0.31	-0.02	0.24	0.66	0.45	0.48
inter-cell distance
With time-shift (1.2 sec for D1 and 0.45 sec for E):
Left D1D2	0.85	0.86	0.67	0.21	0.09	0.43
inter-cell distance
Right D1D2	0.26	-0.03	0.33	0.86	0.79	0.55
inter-cell distance
	Figure 5C-D
DR/R0 signal changes:	D1 Left-Right	D2 Left-Right	E1 Left-Right	D1 Left + Right	D2 Left + Right	E1 Left + Right
(Turning metric)	0.59	0.64	0.45	-0.2	0.13	0.02
Left D1D2 - Right D1D2
(Retraction metric)	-0.01	0.14	-0.28	0.69	0.5	0.57
Left D1D2 + Right D1D2
With time-shift (1.2 sec for D1 and 0.45sec for E):
(Turning metric)	0.82	0.84	0.44	-0.15	0.16	0.01
Left D1D2 - Right D1D2
(Retraction metric)	-0.12	0.02	-0.31	0.88	0.81	0.68
Left D1D2 + Right D1D2
